# Supplementary material for: Visual field defects and changes in central retinal artery occlusion
Source: PLoS One. 2019 Jan 3;14(1):e0209118. doi: 10.1371/journal.pone.0209118 (PMC6317808; doi:10.1371/journal.pone.0209118)
Supplement: S1 File — (XLSX) [file pone.0209118.s001.xlsx]

## Sheet: CRAO
Age	Gender	Laterality	IAT_no0_yes1	Grade_incomplete1_subtotal2_total3	Onset (hr)	초기시력	1mo	final	logMARbaseline	logMAR1mo	logMARfinal	1 mo BCVA improvement (logMAR)	final BCVA improvement (logMAR)	FU (mon)	FAG arm-to-retina time (sec)	Field initial	Field after thrombolysis	Field class	Field 시표	Initial VFS	Initial central VF	Final fu VFS	Final fu central VF	Final - Initial VF	Final - Initial central	progression	baseline CMT	final CMT	baseline OCT	final OCT	Field f/u 1mo	Field f/u 3mo	Field f/u 6mo	Field f/u 1yr	Field f/u 2yr	Field f/u 3yr	Field f/u after 3yr
42	M	L	0	1	48	0.6		0.9	0.22	0.1	0.05	-0.12	-0.17	2	21	peripheral contriction		1	I-4e	81	50	99	50	18	0	0	302	268	1	4	peripheral constriction
68	F	L	0	1	168	0.02	0.06	0.06	1.7	1.22	1.22	-0.48	-0.48	18	11	central scotoma		3	I-4e	54	20	68	20	14	0	0	273	231	1	4			central scotoma	central scotoma	central scotoma
52	F	R	0	1	20	FC	0.1	0.2	2	1	0.7	-1	-1.3	15	7	cecocentral scotoma		3	I-4e	41	17	59	34	18	17	0	244	248	1	4	central scotoma		central scotoma	central scotoma
66	M	R	0	1	96	0.08	0.3	0.8	1.1	1.1	0.1	0	-1	11	22	peripheral contriction		1	I-4e	81	50	86	50	5	0	0	298	252	1	4				peripheral constriction
51	M	L	0	1	6	FC	FC	FC	2	2	2	0	0	48	23	peripheral contriction		1	I-4e	77	50	91	50	14	0	0	313	238	1	4	peripheral constriction			peripheral constriction	peripheral constriction
55	M	R	1	1	36	0.08	0.2	0.7	1.1	0.7	0.15	-0.4	-0.95	36	27		inferonasal defect	1	I-4e	38	35	67	50	29	15	0	304	233	1	4	inferonasal defect	inferonasal defect	inferonasal defect	inferonasal defect	inferonasal defect	inferonasal defect
64	M	L	1	1	48	HM	0.1	0.08	2.3	1.1	1.1	-1.2	-1.2	22	21		superior island	4	I-4e	5	0	74	43	69	43	0	321	247	1	4		central scotoma	central scotoma		central scotoma
61	M	L	1	1	48	0.04	0.15	0.2	1.4	0.8	0.7	-0.6	-0.7	24	22		paracentral scotoma	2	I-4e	62	44	72	48	10	4	0	259	225	2	4			paracentral scotoma		paracentral scotoma
60	M	R	1	1	96	FC	0.15	0.4	2	0.82	0.4	-1.18	-1.6	3	42		paracentral scotoma	2	I-4e	66	30	71	46	5	16	0	333	286	1	4		paracentral scotoma
57	F	L	1	1	11	0.1	0.6	0.9	1	0.3	0.1	-0.7	-0.9	13	19		paracentral scotoma	2	I-4e	34	25	57	38	23	13	0	268	259	1	4	paracentral scotoma		paracentral scotoma	paracentral scotoma
32	F	R	1	1	1	HM	0.04	0.5	2.3	1.4	0.3	-0.9	-2	6	11		paracentral scotoma	2	I-4e	18	3	65	35	47	32	0	278	232	1	4	paracentral scotoma	cecocentral scotoma	paracentral scotoma
64	M	R	0	1	168	HM	HM	HM	2.3	2.3	2.3	0	0	12	26	cecocentral scotoma		3	III-4e	21	0	23	0	2	0	0	286	231	1	4		cecocentral scotoma		cecocentral scotoma
82	M	R	0	1	15	hm	hm		2.3	2.3	2.3	0	0	1	26	cecocentral scotoma		3	III-4e	26	0	56	25	30	25	0	265	256	1	4	cecocentral scotoma
75	M	L	0	1	24	0.02	0.02	0.02	1.7	1.7	1.7	0	0	4	15	cecocentral scotoma		3	III-4e	30	0	74	50	44	50	0	330	226	2	5		peripheral constriction
34	M	L	1	1	48	FC	FC	FC	2	2	2	0	0	4	20		central scotoma	3	III-4e	31	6	54	30	23	24	0	269	233	1	4		central scotoma
62	M	R	1	1	11	HM	0.15	0.1	2.3	1	1	-1.3	-1.3	6	30		peripheral constriction	1	III-4e	25	11	34	33	9	22	0	316	238	1	4	peripheral constriction	peripheral constriction
65	F	R	1	1	22	HM	0.02	FC	2.3	1.7	2	-0.6	-0.3	31	16		cecocentral scotoma	3	III-4e	51	12	58	20	7	8	0	244	230	1	4			cecocentral scotoma	cecocentral scotoma	cecocentral scotoma
49	M	R	1	1	168	HM	0.2	0.2	2.3	0.7	0.7	-1.6	-1.6	33	30		peripheral constriction	1	III-4e	95	46	99	50	4	4	0	311	221	1	4	peripheral constriction	peripheral constriction			peripheral constriction	peripheral constriction
72	M	R	0	1	11	0.04	0.08	0.02	1.4	1.1	1.7	-0.3	0.3	4	14	peripheral contriction		1	I-4e	83	50	70	50	-13	0	1	280	255	1	5		peripheral constriction
71	M	R	0	1	18	0.1	FC	0.04	1	2	1.4	1	0.4	50	29	inferior island		4	I-4e	67	50	30	10	-37	-40	1	241	165	1	5				inferior island	inferior island	inferior island	inferior island
75	M	L	0	1	168	0.02	0.02	0.04	1.7	1.7	1.4	0	-0.3	31	20	central scotoma		3	I-4e	57	30	57	30	0	0	1	205	197	1	4		central scotoma	central scotoma	central scotoma	central scotoma	central scotoma
47	M	L	1	1	10	0.06	0.8	0.8	1.22	0.1	0.1	-1.12	-1.12	57	26		peripheral constriction	1	I-4e	81	50	81	50	0	0	1	266	228	1	4				peripheral constriction	peripheral constriction
48	F	L	1	1	15	HM	0.4	0.4	2.3	0.4	0.4	-1.9	-1.9	36	22		peripheral constriction	1	I-4e	84	50	84	50	0	0	1	256	234	1	4				peripheral constriction
49	M	R	1	1	3.5	FC	0.04	0.04	2	1.4	1.4	-0.6	-0.6	13	21		central scotoma	3	I-4e	62	36	21	20	-41	-16	1	299	220	1	4			temporal island	temporal island
56	M	R	0	1	37	FC	0.2	FC	2	2	2	0	0	40	28	inferior island		4	III-4e	28	4	5	0	-23	-4	1	268	206	1	5		inferior island	inferior island			inferior island
50	M	R	1	1	36	0.04	0.04	0.04	1.4	1.4	1.4	0	0	8	31		inferior island	4	III-4e	6	6	6	6	0	0	1	294	258	1	5		inferior island
54	M	R	0	1	168	hm	hm	hm	2.3	2.3	2.3	0	0	25	14	temporal island		4	V-4e	1	0	1	0	0	0	1	277	216	1	5			temporal island	temporal island	temporal island
61	M	L	1	1	5	HM	FC	HM	2.3	2.3	2.3	0	0	6	27		temporal island	4	V-4e	10	0	4	0	-6	0	1	340	219	2	5			temporal island
78	M	L	0	1	4	FC	0.5	0.6	2	2	2	0	0	8	24	central scotoma		3	III-4e	73	40						273	253	1	4
53	M	L	0	1	8	hm	fc		2.3	2.3	2.3	0	0	1	20	temporal island		4	III-4e	8	0						338	240	2	5
83	M	R	0	1	168	0.02	0.04	0.04	1.7	1.4	1.4	-0.3	-0.3	3	24	inferior island		4	III-4e	9	8						257	256	1	4
79	F	L	1	1	6	HM	0.2		2.3	0.7	0.7	-1.6	-1.6	2	23		peripheral constriction	1	III-4e	84	50						213	174	1	4
76	M	L	1	1	11	HM	0.02	0.02	2.3	1.7	1.7	-0.6	-0.6	2	22		temporal island	4	V-4e	1	0						252		1
65	F	R	1	2	9	HM	0.1	0.1	2.3	1	1	-1.3	-1.3	5	11		central scotoma	3	I-4e	68	30	74	34	6	4	0	296	231	1	4	central scotoma
73	M	R	0	2	48	FC	0.02	FC	2	2	2	0	0	48	31	cecocentral scotoma		3	III-4e	27	4	31	5	4	1	0	273	203	1	5			cecocentral scotoma
63	M	R	1	2	3	HM	FC	HM	2.3	2	2.3	-0.3	0	29	24		temporal island	4	III-4e	6	0	12	0	6	0	0	305	208	2	5	temporal island		inferior and temporal island	inferior and temporal island	inferior and temporal island
62	M	L	1	2	14	HM	HM	FC	2	2.3	1.7	0.3	-0.3	6	31		temporal island	4	III-4e	6	0	14	0	8	0	0	325	180	2	4	inferior and temporal island	inferior and temporal island		inferior and temporal island
67	M	L	1	2	12	FC	FC	HM	2	2	2.3	0	0.3	6	19		temporal island	4	III-4e	33	11	75	50	42	39	0	306	247	2	5	temporal island		temporal island
69	F	L	1	2	8	HM	HM	HM	2.3	2.3	2.3	0	0	8	26		cecocentral scotoma	3	III-4e	14	0	25	8	11	8	0	631	276	3	5	cecocentral scotoma		inferior island
59	M	L	1	2	10	HM	0.04	0.15	2.3	1.4	0.82	-0.9	-1.48	50	31		cecocentral scotoma	3	III-4e	52	10	58	30	6	20	0	327	215	2	5	central scotoma	central scotoma	superonasal defect	paracentral scotoma	paracentral scotoma		superonasal defect
59	F	R	1	2	14	HM	HM	HM	2.3	2.3	2.3	0	0	31	16		temporal island	4	V-4e	2	0	6	0	4	0	0	737	191	2	5		temporal island	temporal island	temporal island	temporal island	temporal island
17	F	L	1	2		HM	FC	0.02	2.3	2	1.7	-0.3	-0.6	11	12		temporal island	4	V-4e	4	0	32	10	28	10	0	484	207	2	5	temporal island			temporal island
75	M	R	1	2	18	HM	HM	HM	2.3	2.3	2.3	0	0	6	27		temporal island	4	V-4e	6	0	22	0	16	0	0	272	186	1	5		cecocentral scotoma	cecocentral scotoma
35	F	R	0	2	6	FC		HM	2	2	2.3	0	0.3	98	5	inferior island		4	I-4e	17	0	8	0	-9	0	1	296	208	2	5	inferior island						inferior island
59	F	R	0	2	4	LP		HM	2.6	2.3	2.3	-0.3	-0.3	2	17	cecocentral scotoma		3	III-4e	23	0	3	0	-20	0	1	355	256	2	5	temporal island		temporal island
74	F	R	0	2	336	0.02	HM	HM	1.7	2.3	2.3	0.6	0.6	8	12	cecocentral scotoma		3	III-4e	18	0	18	0	0	0	1	232	227	1	4			ring scotoma
50	M	R	0	2	24	FC		0.02	2	2	1.7	0	-0.3	3	11	temporal island		4	III-4e	11	0	3	0	-8	0	1	514	189	3	5				temporal island
51	F	L	1	2	5	HM	HM	HM	2.3	2.3	2.3	0	0	12	23		temporal island	4	III-4e	20	0	20	0	0	0	1	352	288	2	4		temporal island		temporal island
74	M	L	1	2	9	HM	LP	LP	2.3	2.6	2.6	0.3	0.3	3	22		temporal island	4	III-4e	1	0	1	0	0	0	1	371	269	2	5	temporal island
67	M	R	1	2	36	FC	FC	FC	2	2	2	0	0	12	24		cecocentral scotoma	3	III-4e	19	8	8	6	-11	-2	1	253	209	1	5			inferior island	inferior island
71	F	R	1	2	19	FC	HM	HM	2	2.3	2.3	0.3	0.3	27	24		temporal island	4	III-4e	6	0	6	0	0	0	1	325	198	2	5		temporal island				temporal island
37	F	R	1	2	10	HM	HM	HM	2.3	2.3	2.3	0	0	3	24		inferior island	4	III-4e	6	0	6	0	0	0	1	495	218	2	5		inferior island
72	F	L	0	2	20	HM	LP	LP	2.3	2.6	2.6	0.3	0.3	2	27	inferior island		4	V-4e	29	26	2	0	-27	-26	1	642	238	3	5		inferior island
75	M	L	0	2	72	HM	HM	FC	2.3	2.3	2	0	-0.3	57	26	temporal island		4	V-4e	18	0	11	0	-7	0	1	228	183	1	4							temporal island
72	M	L	0	2	21	HM	HM	HM	2.3	2.3	2.3	0	0	20	47	temporal island		4	V-4e	1	0	1	0	0	0	1	621	221	3	5			temporal island	temporal island
61	M	R	1	2	3	HM	HM	HM	2.3	2.3	2.3	0	0	25	21		temporal island	4	V-4e	3	2	1	0	-2	-2	1	925	172	3	5			temporal island		temporal island		temporal island
29	F	L	1	2	24	HM	HM	0.04	2.3	2.3	1.4	0	-0.9	12	21		temporal island	4	V-4e	8	0	8	0	0	0	1	281	209	2	5	temporal island		temporal island	temporal island
70	F	R	1	2	3	LP	LP	LP	2.6	2.6	2.6	0	0	31	29		temporal island	4	V-4e	1	0	1	0	0	0	1	377	204	2	5	temporal island
38	F	R	1	2	15	LP	HM	HM	2.6	2.3	2.3	-0.3	-0.3	6	18		temporal island	4	V-4e	2	0	2	0	0	0	1	632	205	2	5			temporal island
73	F	L	1	2	4	HM	HM	HM	2.3	2.3	2.3	0	0	12	15		temporal island	4	V-4e	6	0	1	0	-5	0	1	428	227	2	5		temporal island	temporal island	temporal island
75	M	R	1	2	4	HM	HM	HM	2.3	2.3	2.3	0	0	32	25		temporal island	4	V-4e	8	0	6	0	-2	0	1	572	185	2	5	temporal island		temporal island
70	F	L	1	2	18	LP	HM	HM	2.6	2.3	2.3	-0.3	-0.3	16	29		temporal island	4	V-4e	4	0	4	0	0	0	1	389	221	2	5			temporal island	temporal island
49	M	L	1	2	14	HM	FC	0.04	2.3	2	1.4	-0.3	-0.9	21	38		temporal island	4	V-4e	12	0	4	0	-8	0	1	299	220	1	4			temporal island	temporal island	temporal island
73	M	R	1	2	4	NLP	NLP	NLP	2.9	2.9	2.9	0	0	44	21		inferior island	4	V-4e	1	0	1	0	0	0	1	410	196	2	5	inferior island						inferior island
62	M	R	1	2	7	HM	HM	0.02	2.3	2.3	1.7	0	-0.6	6	27		temporal island	4	V-4e	1	0	1	0	0	0	1	394	222	2	5			temporal island
74	F	L	1	2	12	LP	HM	HM	2.6	2.3	2.3	-0.3	-0.3	11	35		temporal island	4	V-4e	2	0	2	0	0	0	1	517	209	2	5	temporal island		temporal island
56	M	R	1	2	16	LP	HM	HM	2.6	2.3	2.3	-0.3	-0.3	24	26		inferior island	4	V-4e	6	0	6	0	0	0	1	310	266	2	5	inferior island		inferior island		inferior island
72	M	R	1	2	40	LP	LP	HM	2.6	2.6	2.3	0	-0.3	18	14		temporal island	4	V-4e	1	0	1	0	0	0	1	433	197	2	5	temporal island	temporal island	temporal island
71	M	L	1	2	6	HM	HM	HM	2.3	2.3	2.3	0	0	3	38		temporal island	4	V-4e	8	0	8	0	0	0	1	404	174	2	5
64	M	R	1	2	10	HM	HM	HM	2.3	2.3	2.3	0	0	23	34		temporal island	4	V-4e	20	8	1	0	-19	-8	1	283	201	1	5		temporal island		temporal island
55	M	L	1	2	12	LP	HM	HM	2.6	2.3	2.3	-0.3	-0.3	36	38		inferior island	4	V-4e	1	0	1	0	0	0	1	496	151	2	5	inferior island	inferior island		inferior island	inferior island
70	F	L	1	2	6	HM	HM	HM	2.3	2.3	2.3	0	0	2	27		temporal island	4	V-4e	1	0	1	0	0	0	1	814	154	2	5			temporal island
57	M	R	1	2	1	HM	HM		2.3	2.3	2.3	0	0	2	23		temporal island	4	V-4e	1	0	1	0	0	0	1	246	200	2	5	temporal island		temporal island
35	F	R	1	2	20	HM	HM	HM	2.3	2.3	2.3	0	0	7	9		temporal island	4	V-4e	1	0		0	-1	0	1	376	219	2	5			temporal island
68	M	R	0	2		0.02	0.02	0.04	1.7	1.7	1.4	0	-0.3	2	25	cecocentral scotoma		3	I-4e	52	35						268	249	1	4
67	F	L	1	2	12	FC		0.02	2	1.7	1.7	-0.3	-0.3	2	20		temporal island	4	I-4e	24	12						388	284	2	5
52	F	R	1	2	24	0.02			1.7	1.7	1.7	0	0	1	13		cecocentral scotoma	3	I-4e	12	2						628	378	3	5
73	F	L	0	2	10	FC			2	2	2	0	0	2	21	temporal island		4	III-4e	9	0
65	F	R	0	2		HM	HM	HM	2.3	2.3	2.3	0	0	2		temporal island		4	III-4e	14	2						267		1
76	M	R	0	2	60	FC			2	2	2	0	0	1	36	temporal island		4	III-4e	8	4						433		2
47	F	L	0	2	120	HM	HM	0.02	2.3	2.3	1.7	0	-0.6	21	13	temporal island		4	III-4e	4	0						446	207	2	5
41	M	R	0	2	12	HM	0.02		2.3	1.7	1.7	-0.6	-0.6	1	18	cecocentral scotoma		3	III-4e	29	0						347		2	x
77	F	L	0	2	24	HM	HM		2.3	2.3	2.3	0	0	2	13	temporal island		4	III-4e	23	8						246	221	1	5
78	M	L	0	2	23	HM	HM	HM	2.3	2.3	2.3	0	0	8	22	central scotoma		3	III-4e	20	0						380	272	2	5
43	F	L	1	2	17	HM	0.06	0.04	2.3	1.4	1.4	-0.9	-0.9	6	18		cecocentral scotoma	3	III-4e	25	4						230	227	1	5
59	M	R	1	2	24	HM	HM	HM	2.3	2.3	2.3	0	0	12	16		central scotoma	3	III-4e	65	40						299	250	1	5
64	M	R	1	2	24	HM	HM	HM	2.3	2.3	2.3	0	0	7	18		inferior island	4	III-4e	2	0						428	246	2	5
54	M	R	1	2	6	HM			2.3	2.3	2.3	0	0	1	18		temporal island	4	III-4e	1	0						476		2
68	M	L	1	2	9	HM			2.3	2.3	2.3	0	0	1	25		inferior island	4	III-4e	4	0						415		2
50	M	R	0	2	168	HM	HM	LP	2.3	2.3	2.6	0	0.3	7	14	temporal island		4	V-4e	1	0						236	203	1	5
69	M	L	0	2	20	HM	HM		2.3	2.3	2.6	0	0.3	4	24	inferior island		4	V-4e	2	0						491	309	2	5
70	M	R	0	2	48	HM	HM	LP	2.3	2.3	2.6	0	0.3	48	17	temporal island		4	V-4e	12	0						349	227	2	5
57	F	R	0	2	24	HM	HM	HM	2.3	2.3	2.3	0	0	7	30	temporal island		4	V-4e	2	0						308	201	2	5
75	F	L	0	2	120	HM		0.02	2.3	2	1.7	-0.3	-0.6	6	16	inferior island		4	V-4e	18	8						309	255	2	5
43	M	R	0	2	6	LP	LP	NLP	2.6	2.6	2.9	0	0.3	6	45	inferior island		4	V-4e	1	0						388	183	2	5
76	F	L	0	2	48	HM	NLP	NLP	2.3	2.3	2.9	0	0.6	2	34	no target		5	V-4e	0	0						371	222	2	5
88	M	L	0	2	14	HM	HM	HM	2.3	2.3	2.3	0	0	6	15	temporal island		4	V-4e	4	0						243	181	1	5
61	M	L	0	2	30	HM	HM		2.3	2.3	2.3	0	0	2	17	temporal island		4	V-4e	1	0						276	202	1	4
73	F	R	1	2	8	LP		LP	2.6	2.6	2.6	0	0	2	17		temporal island	4	V-4e	1	0						558	216	2	5
43	M	R	1	2	7	LP	HM	NLP	2.6	2.3	2.9	-0.3	0.3	9	28		no target	5	V-4e	0	0						600	162	3	5
75	M	L	1	2	5	LS-		LP	2.9	2.6	2.6	-0.3	-0.3	3	46		temporal island	4	V-4e	9	0						609	277	3	5
79	M	R	1	2	10	HM			2.3	2.3	2.3	0	0	2	20		temporal island	4	V-4e	6	0						366	167	3	5
73	F	L	1	2	9	HM	HM		2.3	2.3	2.3	0	0	2	17		temporal island	4	V-4e	2	0						504	185	2	5
64	M	L	1	2	3	HM	FC		2.3	2	2	-0.3	-0.3	2	35		temporal island	4	V-4e	8	0						326	286	2	5
74	M	L	1	2	7	HM	HM	HM	2.3	2.3	2.3	0	0	2	24		temporal island	4	V-4e	4	0						526	208	2	5
67	M	L	1	2	19	LP	HM	HM	2.6	2.3	2.3	-0.3	-0.3	2	27		temporal island	4	V-4e	6	0						524	219	2	5
30	F	R	0	3	1	NLP	NLP	NLP	2.9	2.9	2.9	0	0	6		no target		5	V-4e	0	0	0	0	0	0	1							no target
68	M	R	1	3	14	NLP	NLP	NLP	2.9	2.9	2.9	0	0	24	40		no target	5	V-4e	0	0	0	0	0	0	1	480	165	3	5		no target		no target
48	M	L	1	3	6	NLP	NLP	LP	2.9	2.9	2.3	0	-0.6	26	24		no target	5	V-4e	0	0	0	0	0	0	1	811	201	3	5					no target
76	F	L	0	3	11	NLP	NLP	NLP	2.9	2.9	2.9	0	0	2	55	no target		5	V-4e	0	0						488	236	2	5
26	F	L	0	3	16	NLP	NLP	NLP	2.9	2.9	2.9	0	0	12		no target		5	V-4e	0	0						401	258	2	5
79	F	R	0	3	72	HM			2.3	2.3	2.3	0	0	2	28	temporal island		4	V-4e	5	0
79	M	L	1	3	14	NLP	HM	HM	2.9	2.6	2.3	-0.3	-0.6	6	31		no target	5	V-4e	0	0						471	203	3	5
24	M	L	1	3	13	NLP	NLP	NLP	2.9	2.9	2.9	0	0	5	11		no target	5	V-4e	0	0						873	121	3	5
24	F	R	1	3	3	NLP	NLP	NLP	2.9	2.9	2.9	0	0	4			no target	5	V-4e	0	0						1176	287	3	5
18	F	R	1	3	2	NLP	NLP	NLP	2.9	2.9	2.9	0	0	4			no target	5	V-4e	0	0						399	188	2	5
61	F	R	1	3	9	LP	NLP	NLP	2.6	2.9	2.9	0.3	0.3	6	23		temporal island	4	V-4e	5	0						575	245	3	5
76	M	R	1	3	15	NLP	NLP		2.9	2.9	2.9	0	0	2	41		no target	5	V-4e	0	0						383	211	2	5
72	F	R	1	3	24	HM	HM	HM	2.3	2.3	2.3	0	0	3	27		temporal island	4	V-4e	5	0						522	220	3	5

## Sheet: Variables
	Field class					Baseline OCT
	Peripheral constriction : 1					Inner retinal hyperreflectivity : 1
	Paracentral scotoma : 2					Inner retinal edema : 2
	Central and cecocentral scotoma : 3					Subretinal fluid : 3
	Island (temporal/inferior/superior) : 4
	No target : 5
	Grade					Final OCT
	Incomplete CRAO : 1					Inner retinal thinning only : 1
	Subtotal CRAO : 2					Inner retinal thinning + Photoreceptor defect : 2
	Total CRAO : 3
	VFS - 전체 100점, 중심 50점 만점, 중심 : central 10도
	Progression - Better : 0 , Stable/Worse : 1
